# Supplementary material for: The mechanisms to dispose of misfolded proteins in the endoplasmic reticulum of adipocytes
Source: Nat Commun. 2023 May 30;14:3132. doi: 10.1038/s41467-023-38690-4 (PMC10229581; doi:10.1038/s41467-023-38690-4)
Supplement: Supplementary file 6 — Source data [file 41467_2023_38690_MOESM6_ESM.xlsx]

## Sheet: Fig. 1a
Fig. 1a
	WT	Sel1LAdipCre	Atg7AdipCre
	1.00644	2.28204	0.0552103
	1.19959	2.25251	0.0596551
	0.793968	1.63098	0.0214435
	1.18617	2.26548
	0.81383	2.25814
	1.25197
	0.748031

## Sheet: Fig. 1c 
Fig. 1c
	Number of AV per adipocyte
	WT	Sel1LAdipCre
	0	0
	0	1
	0	0
	0	0
	0	0
	0	0
	0	1
	0	1
	0	0
	0	1
	0	0
	2	0
	0	1
	0	0
	0	0
	0	0
	0	1
	0	0
	1	0
	1	2
	1	1
	0	0
	0	1
	0	0
	0	0
	0	1
	0	1
	0	1
	0	1
	0	2
	1	0
	0	0
	0	0
	0	2
	0	0
	0	1
	0	1
	0	0
	0	1
	0	1
	0	0
	0	1
	1	0
	0	0
	0	0
	0	2
	0	1
	1	1
	0	1
	0	2
		1
		0
		1
		0
		0
		0
		0
		0
		1
		0
		0
		2
		1
	Mean (# of AV per adipocyte):
	0.16	0.57

## Sheet: Fig. 1e
Fig. 1e Body weight
Female					Male
WT	Sel1LAdipCre	Atg7AdipCre	DKO		WT	Sel1LAdipCre	Atg7AdipCre	DKO
18.6	15.6	17.1	14.7		21.8	20.5	22.8	19.2
16	15.8	13.7	17.5		19.1	19.9	21.7	22.4
16.9	13.4	18.9	17.1		18.5	20.1	20.8	22.4
18.8	21.8	18.7	16.4		19.8	20.8	26.1	20.6
15.7	16.1	20.7	17		23.8	24.5	19.7	24.8
20.3	17.7	20.8	18.8		20	24.4	22.6	24.3
17.9	17.5	16	15.7		24.4	21.3	23.4	22.6
18.3	18.1	21.5	18.1		23.3		26.5	19.5
18.6	18.9		21.7		22			22.8
20.3	16.3		18.1		21.5			22.9
18.8	17.9		21.7		23.1			25.3
19	18.3		16.4		25.6
15.1			20.4
15.2			19.6
18.6			16.9
17.5			21.7
20.6			18.4
20.9
20

## Sheet: Fig. 1f
	Fig. 1f gWAT weight
	Female					Male
	WT	Sel1LAdipCre	Atg7AdipCre	DKO		WT	Sel1LAdipCre	Atg7AdipCre	DKO
	0.163	0.0831	0.1305	0.0748		0.1883	0.2076	0.2601	0.0398
	0.1169	0.2563	0.1609	0.0866		0.1522	0.2001	0.2673	0.1208
	0.1918	0.1203	0.2068	0.0791		0.2017	0.1663	0.1439	0.0875
	0.287	0.1302	0.1754	0.0719		0.2072	0.3051	0.1853	0.1265
	0.096	0.0921	0.1305	0.1212		0.2212	0.3551	0.1789	0.0763
	0.0976	0.2104	0.1167	0.05		0.288	0.2128	0.218	0.0904
	0.1463		0.1593	0.0994		0.2153		0.3051	0.114
	0.287		0.2559	0.0414		0.3418		0.2297	0.0928
	0.1928			0.1488		0.1994		0.3461	0.0811
	0.1489			0.0791		0.3379
	0.111			0.1343		0.192
	0.1256			0.1184
	0.1631			0.1208
	0.0912			0.0832
	0.2482			0.1026
	0.2918
	0.1958
	0.2245

## Sheet: Fig.1h
Fig. 1h gWAT weight
	WT-5w	WT-12w	DKO-5w	DKO-12w
	0.0581	0.163	0.0702	0.0748
	0.0526	0.1169	0.0556	0.0866
	0.0402	0.1918	0.0472	0.0791
	0.0275	0.287	0.0488	0.0719
	0.0417	0.096	0.0383	0.1212
	0.0468	0.0976	0.0504	0.05
		0.1463		0.0994
		0.287		0.0414
		0.1928		0.1488
		0.1489		0.0791
		0.111		0.1343
		0.1256		0.1184
		0.1631		0.1208
		0.0912		0.0832

## Sheet: Fig.1j
Fig.1j
	LD area
	WT	DKO
	89.51	649.71
	1262.92	310.41
	1411.15	161.56
	1816.15	414.84
	181.87	166.95
	2003.73	182.5
	1128.66	201.23
	864.59	977.58
	2144.65	1219.76
	1591.75	762.71
	53.64	835.71
	1899.94	585.92
	406.59	67.61
	68.56	262.17
	371.35	1444.48
	1289.27	556.4
	64.43	758.9
	106.65	1555.88
	1169.61	374.85
	1182.31	354.53
	73.64	646.54
	1462.57	53.96
	1459.71	611.62
	402.46	549.1
	625.59	795.72
	353.26	822.69
	404.05	626.22
	574.49	1340.37
	451.34	1277.52
	238.68	1715.22
	244.71	866.18
	1405.75	465.94
	1120.41	190.12
	263.44	582.74
	90.14	92.36
	1130.89	286.29
	979.81	1507
	707.48	1244.2
	361.52	1264.51
	134.26	257.09
	89.19	213.29
	590.04	351.68
	1233.09	130.45
	3259.67	957.59
	1847.89	108.87
	851.58	153.62
	476.1	149.81
	973.46	1018.21
	1973.26	542.43
	1157.23	456.73
	146.32	146.95
	1354.97	646.22
	134.26	418.65
	1313.39	1300.38
	754.77	66.97
	393.89	229.16
	477.68	59.67
	1358.46	1945.65
	81.57	644.63
	978.54	2055.78
	1071.85	841.74
	70.46	65.07
	125.69	370.4
	1039.79	403.73
	93.31	152.03
	444.04	591.95
	1086.45	260.9
	656.06	351.99
	1211.19	279.31
	650.66	723.67
	923.63	429.12
	65.38	585.28
	765.24	1714.26
	444.04	957.91
	103.79	783.02
	520.53	890.93
	1112.48	704.3
	221.54	93.63
	1063.28	1222.3
	1229.6	1266.42
	120.61	1270.22
	1276.57	118.39
	249.16	816.03
	936.96	2446.18
	180.28	315.81
	89.82	1131.2
	909.66	412.93
	353.58	691.61
	783.97	1578.1
	532.28	79.35
	721.44	221.86
	175.52	510.06
	1849.16	1727.28
	1776.47	219
	99.35	1178.5
	58.08	473.24
	76.49	1082.96
	76.49	415.16
	748.42	894.74
	550.37	165.68
	783.02	1840.9
	713.51	402.78
	1002.98	535.45
	1562.23	161.87
	1524.78	168.86
	961.08	1545.09
	93	192.66
	172.03	1955.17
	1349.26	1139.46
	1440.03	422.77
	1267.68	770.01
	127.28	253.6
	943.62	1511.13
	62.21	186.63
	348.18	124.42
	1682.84	1230.55
	1249.28	259.31
	1357.51	361.83
	771.28	630.99
	526.88	156.16
	96.81	391.67
	266.61	957.91
	84.11	423.73
	943.62	57.45
	1048.68	285.98
	1077.56	1125.81
	59.67	731.6
	252.01	910.93
	54.59	510.06
	124.1	609.72
	1846.62	779.85
		176.16
	959.81	208.21
	1210.87	1261.34
	865.86	158.06
	756.36	327.24
	913.15	204.4
	1445.43	60.62
	734.14	2194.8
	539.26	177.74
	55.86	1748.54
	878.56	706.21
	867.76	984.57
	1034.08	82.21
	538.62	369.13
	1620	78.4
	1575.56	1457.81
	847.77	393.26
	1624.12	377.07
	300.58	889.66
	1416.23	771.28
	208.53	380.56
	1604.44	1256.26
	548.78	414.84
	1515.25	3370.12
	439.6	496.73
	1412.1	485.62
	1454	942.67
	276.14	77.13
	1043.29	511.64
	664	1247.05
	1400.36	1128.66
	913.79	463.72
	299.94	149.81
	794.76	246.62
	1426.07	312.32
	97.44	1027.42
	780.16	545.92
	68.56	623.37
	283.75	176.16
	1959.61	239
	764.93	56.18
	400.56	861.1
	1507	1514.62
	508.15	663.36
	720.49	515.14
	536.4	295.18
	1584.45	933.78
	1060.74	737.95
	1326.09	188.22
	1343.86	207.9
	1472.41	1357.83
	714.46	107.6
	277.41	642.09
	727.47	1203.25
	491.33	1769.81
	1784.09	1225.79
	2561.4	702.08
	526.24	1386.39
	390.4	297.72
	524.34	443.4
	401.83	835.07
	1388.3	453.24
	1869.15	163.78
	1202.3	861.73
	1977.39	396.75
	1264.83	1757.75
	672.88	1154.69
	428.17	137.75
	911.88	90.46
	263.12	325.33
	1068.04	301.84
	605.28	1357.83
	1455.58	2274.47
	318.03	2076.73
	899.82	430.71
	782.07	979.17
	362.47	617.34
	445.63	164.73
	1106.45	1500.97
	666.53	196.47
	231.7	177.74
	994.09	348.5
	1005.83	870.62
	1522.56	63.16
	1480.66	953.46
	1123.59	501.81
	321.52	556.71
	385.96	443.72
	964.57	139.97
	1929.14	2182.74
	595.44	804.28
	1352.43	1880.9
	649.08	625.91
	846.5	1239.44
	511.33	389.76
	876.65	188.22
	1629.52	156.16
	1358.78	562.11
	873.79	690.02
	681.45	204.4
	1039.16
	75.54	92.68
	628.13	68.56
	137.43	257.41
	278.67	1268.95
	1893.28	2321.76
	896.33	383.42
	1188.34	60.62
	351.04	419.6
	1121.36	722.71
	552.27	1824.72
	1227.06	1047.73
	631.94	894.43
	1308.95	544.65
	110.45	159.65
	332.63	1624.12
	2213.85	55.54
	1188.65	1563.5
	662.73	482.76
	2039.6	1205.79
	291.37	867.76
	1506.37	197.74
	60.94	150.13
	1173.42	617.97
	642.73	274.55
	427.85	166.95
	829.99	1334.34
	698.27	626.86
	813.49	501.49
	1631.42	324.38
	188.85	299.31
	676.37	287.24
	897.6	390.08
	966.16	1454.63
	965.21	1036.62
	332	339.3
	626.54	125.37
	859.83	240.59
	459.91	484.67
	601.47	848.72
	1311.49	151.4
	1466.38	1803.45
	70.78	187.26
	832.22	184.41
	619.24	1119.78
	1593.33	707.48
	895.38	352.95
	1348.3	576.39
	804.28	1915.81
	1276.57	695.73
	1377.19	1744.1
	748.42	258.36
	715.73	699.23
	2288.12	889.66
	1812.97	315.18
	1320.06	74.27
	1548.58	1337.2
	1511.76	181.55
	186.63	692.24
	1453.68	62.21
	892.84	444.99
	623.05	1146.76
	907.76	55.54
	59.04	324.38
	1876.77	336.44
	1268	133.62
	116.8	124.74
	991.55	1115.65
	1434.32	702.72
	1732.67	71.73
	1776.47	482.44
	1049.95	430.39
	1654.91	1533.35
	139.97	129.82
	1086.45	497.04
	1069.31	590.68
	102.2	604.96
	1484.47	556.08
	1121.68	2558.86
	300.26	52.69
	51.42	631.62
	518.94	227.26
	269.47	886.17
	374.21	141.56
	1584.76	1301.65
		1286.09
	1024.88	1576.2
	996.31	175.2
	716.68	599.25
	1617.77	132.04
	1190.24	95.54
	789.05	593.85
	419.92	1195.64
	1107.08	770.96
	707.8	1371.47
	1906.92	116.8
	566.24	955.68
	1248.64	175.84
	1383.54	654.79
	1725.69	129.18
	590.36	1095.66
	1596.83	70.14
	541.16	1779.33
	1179.45	789.05
	91.41	831.58
	2471.26	630.03
	729.38	218.05
	574.49	1156.28
	816.98	266.61
	1300.38	589.72
	1418.13	292.32
	1045.51	67.61
	1379.73	197.1
	1748.86	1124.54
	616.07	548.46
	1510.81	423.73
	655.11	57.77
	1343.86	438.33
	1187.7	528.47
	915.37	205.04
	644.63	402.46
	84.43	226.62
	1169.61	855.39
	394.21	536.72
	411.03	374.21
	1195.32	162.51
	87.6	662.09
	446.26	820.79
	507.84	224.08
	339.62	250.11
	802.38	244.08
	1572.07	863.96
	1027.42	54.27
	2088.47	277.72
	103.15	1642.85
	1209.6	206.94
	510.69	1013.77
	2291.93	52.37
	876.02	200.6
	93.63	746.84
	610.36	119.66
	483.08	602.74
	390.08	389.76
	191.71	365.32
	3085.42	58.72
	1492.08	212.66
	180.92	72.05
	280.58	69.51
	770.01	59.99
	1282.29	189.49
	1271.18	707.16
	100.61	696.37
	462.45	444.36
	1890.74	483.08
	271.37	2343.34
	1131.52	1366.71
	578.3	1324.5
	770.96	859.19
	171.08	506.57
	1074.71	875.06
	145.69	885.86
	1271.81	455.47
	1443.84	517.04
	426.26	1659.67
	1535.89	1330.53
	1173.42	225.03
	279.94	1080.42
	195.52	1044.24
	523.71	1276.57
	811.59	265.66
	1230.87	360.25
	212.97	73.32
	1135.65	1050.9
	59.35	604.96
	1130.89	1569.21
	736.68	472.92
	1176.59	86.01
	956.64	2317.32
	161.56	423.73
	1579.37	923.63
	668.44	262.8
	99.35	67.61
	1280.7	66.65
	1069.63	640.51
	2528.7	722.4
	776.35	417.38
	826.82	466.57
	1452.73	571.32
	397.38	310.41
	156.79	365.96
	73	128.86
	1399.09	106.01
	186.31	369.77
	751.6	258.04
	982.34	132.99
	574.81	466.26
	252.97	1453.05
	697	1050.9
	1705.38	360.56
	663.04	927.44
	1428.61	349.77
	1121.05	296.45
	583.69	214.56
	1192.46	351.36
	1515.57	544.65
	823.65	687.48
	257.41	219.64
	192.66	447.21
	1204.21	1602.54
	1373.7	1504.78
	1044.87	435.15
	152.67	53.32
	686.21	63.16
	1210.24	325.01
	556.08	208.85
	856.02	998.53
	99.98	397.38
	863.32	1014.08
	228.53	378.02
	1415.91	1032.49
	945.84	691.61
	1080.42	287.56
	777.62	1122
	1559.37	627.49
	1918.67	384.05
	1366.71	705.26
	418.33	783.97
	1650.15	53.96
	1559.06	1727.28
	1721.88	247.25
	257.73	92.05
	1471.77	1023.29
	627.81	509.74
	96.17	2703.91
	750.01	455.78
	161.56	570.36
	656.7	1706.65
	126.64	1297.2
	1308.31	80.3
	730.97	169.17
	703.04	461.81
	384.37	985.2
	495.14	2613.45
	1257.85	1052.81
	723.03	257.73
	56.18	531.96
	462.45	169.17
	133.62	1889.15
	1097.56	374.21
	922.67	762.07
	957.27	112.99
	766.2	86.33
	1009.32	458
	231.7	926.48
	1118.83	1813.93
	302.8	809.68
	907.44	553.54
	427.22	318.35
	201.86	113.31
	1197.22	1788.22
	736.04	510.37
	477.37	957.59
	891.57	589.41
	241.22	219.96
	519.58	198.37
	1005.2	354.53
	376.12	432.61
	1124.22	264.07
	166	171.39
	918.87	767.15
	460.23	585.28
	571	76.18
	2946.4	168.86
	685.26	1184.21
	835.07	327.24
	1817.42	313.91
	891.57	908.39
	627.81	1779.01
	1413.05	1018.84
	977.58	422.78
	76.18	742.07
	512.91
	1472.41	150.45
	258.68	287.88
	2050.7	926.8
	1170.56	56.81
	131.72	447.85
	57.13	735.73
	1329.89	617.97
	1204.2	371.04
	893.48	588.14
	1487.96	124.74
	1602.86	415.16
	1371.16	143.15
	1453.36	505.61
	1798.06	484.35
	1249.59	158.7
	1480.66	382.78
	1183.26	357.07
	2085.3	766.83
	1813.29	143.15
	1872.64	456.1
	1426.07	1023.29
	470.7	984.25
	851.89	432.3
	1069.95	804.6
	710.34	1925.97
	2108.79	301.84
	2153.22	947.43
	1198.81	654.79
	409.76	590.36
	1183.26	718.27
	1076.29	1113.43
	741.44	657.33
	1690.14	1080.74
	1624.76	269.15
	1261.97	204.09
	1361	68.56
	969.01	51.1
	1772.66	777.31
	1712.04	1408.61
	972.19	1170.24
	269.15	248.2
	1200.4	646.22
	498.31	624
	2285.58	471.97
	243.13	450.39
	401.51	690.97
	350.72	177.11
	282.17	612.26
	425.63	1077.25
	112.68	83.48
	141.24	448.8
	1083.59	2761.99
	1447.01	604.01
	1142.95	909.34
	1260.7	615.12
	133.94	388.81
	1166.44	371.99
	568.46	756.04
	737.95	373.58
	281.85	1370.52
	1288.63	885.86
	1629.2	1363.22
	233.92	842.69
	410.39	124.42
	4310.89	594.49
	1959.61	172.66
	879.51	119.66
	1602.86	392.94
	1482.25	182.5
	563.7	469.11
	227.57	673.2
	99.35	325.97
	1654.91	280.26
	987.42	213.93
	78.08	1166.44
	1645.39	778.58
	643.36	1013.77
	245.03	618.61
	766.83	442.45
	901.73	546.88
	1224.2	652.25
	2179.25	536.08
	940.13	173.93
	837.29	844.28
	72.37	562.75
	949.34	357.07
	575.12	584.33
	596.39	589.41
	290.1	1115.02
	1700.61	2586.47
	993.77	371.35
	1858.36	73
	656.06	819.2
	564.65	901.09
	1420.67	217.42
	2154.18	341.84
	80.3	1122.32
	1335.29	189.49
	1634.28	1115.33
	1170.88	519.26
	1792.34	217.42
	54.91	341.84
	1194.37	1122.32
	485.62	189.49
	65.07	1115.33
	216.46	519.26
	1300.69	1082.96
	1593.02	728.74
	1390.52	84.11
	183.77	422.14
	1358.15	403.73
		378.66
	887.76	489.74
	967.11	394.52
	665.58	59.67
	1082.96	537.67
	1489.86	1022.65
	1128.98	396.11
	293.59	400.56
	206.94	227.57
	1016.94	935.69
	914.74	164.73
	1074.71	451.02
	816.03	129.82
	1491.45	744.93
	1383.54	887.76
	1629.84	182.19
	312.95	990.6
	812.85	1191.83
	758.58	492.28
	1391.79	1193.41
	218.37	802.7
	683.99	1053.12
	1683.79	1376.23
	1114.7	174.89
	1654.27	433.88
	337.39	185.36
	1804.09	720.49
	211.07	357.07
	2910.85	163.14
	741.44	1365.44
	520.85	807.46
	658.6	133.31
	203.77	1341.64
	3241.26	387.86
	1710.14	920.45
	665.9	659.55
	1991.03	701.13
	1106.13	1182.62
	1022.02	115.85
	351.36	262.8
	569.73	995.04
	343.11	129.18
	1527	965.84
	1304.5	469.43
	676.06	257.41
	1555.56	684.31
	877.29	1267.05
	1370.84	636.06
	823.65	454.2
	556.08	966.16
	706.21	322.79
	692.88	732.24
	302.16	257.09
	62.21	1021.07
	538.94	1385.76
	323.11	1457.81
	1112.8	487.84
	1105.81	418.65
	412.3	208.53
	713.83	633.21
	1308.31	551.95
	624.96	228.84
	1034.08	355.17
	1162.31	264.71
	717.64	437.37
	1140.41	310.41
	1026.15	432.3
	636.7	452.29
	1254.04	476.41
	494.51	193.61
	284.07	425.95
	1228.96	478.32
	1258.8	397.06
	698.27	444.67
	1784.73	292.64
	165.05	128.23
	452.93	192.34
	660.5	247.25
	1177.86	571
	654.79	701.77
	275.18	247.57
	486.57	1200.71
	149.81	2031.66
	977.9	175.84
	1680.3	403.09
	1569.53	1397.18
	246.3	1502.88
	1208.97	514.18
	604.01	235.83
	438.01	99.03
	150.45	544.02
	1759.33	1579.37
	533.86	686.21
	447.85	935.69
	190.44	559.25
	1657.45	1187.38
	625.59	700.18
	1002.66	836.02
	1164.85	365.01
	1243.56	80.94
	1521.92	1300.06
	125.05	444.36
	78.08	1439.08
	199.96	1155.33
	525.29	1360.05
	1310.85	150.45
	831.58	304.07
	1629.84	584.33
	1161.67	130.45
	1335.93	768.74
	525.29	248.52
	77.44	172.66
	447.85	852.85
	190.44	2065.94
	1657.45	910.93
	625.59	2657.89
	1002.66	941.4
	1164.85	543.07
	1243.56	119.98
	1521.92	1906.29
	125.05	62.84
	78.08	939.18
	199.96	636.38
	525.29	564.65
	1310.85	1025.51
	831.58	950.29
	1629.84	712.87
	1161.67	1561.28
	1335.93	348.82
	525.29	907.76
	77.44	378.66
	536.4	1486.37
	376.12	197.74
	716.68	299.31
	1198.81	139.65
	313.27	203.77
	1099.15	643.68
	3153.03	259.31
	1387.66	394.84
	954.41	1174.05
	1608.25	104.42
	393.89	623.37
	803.97	182.5
	1201.98	750.64
	345.01	1223.57
	379.29	52.69
	1307.68	1277.21
	1220.71	220.59
	605.59	268.2
	1173.42	266.61
	677.33	576.08
	1046.46	69.19
	1405.44	238.37
	926.8
	1190.24	1388.61
	717	653.2
	1666.65	288.83
	909.34	858.56
	146.64	295.18
	503.71	269.79
	1699.35	528.78
	1597.78	288.51
	982.66	55.23
	777.94	226.94
	617.97	139.97
	138.7	1222.93
	1916.13	482.76
	1685.7	561.79
	1307.68	1360.68
	685.58	476.1
	764.93	1348.94
		397.38
	546.24	854.43
	1572.39	181.23
	402.46	502.44
	984.25	311.37
	529.1	88.87
	1996.11	627.18
	804.92	484.35
	862.37	307.88
	1402.26	58.08
	852.21	110.14
	520.53	567.82
	950.61	592.26
	1195.32	634.48
	558.94	1122
	1194.37	227.57
	995.04	200.6
	1617.46	75.86
	265.03	596.07
	2540.77	899.19
	1176.27	383.42
	451.02	408.81
	1004.56	1255.31
	116.48	1063.6
	151.4	219.96
	1118.83	350.09
	1473.99	742.71
	1060.42	430.39
	620.19	221.23
	1125.49	1012.81
	1150.57	858.24
	1180.4	191.71
	689.7	426.58
	1116.29	278.67
	1157.55	739.85
	920.13	611.31
	1226.74	2006.9
	54.27	94.58
	731.92	1361.95
	1243.88	1338.15
	683.67	244.08
	902.36	211.39
	1442.57	1184.21
	629.08	2033.88
	1063.6	595.12
	568.78	72.37
	700.81	929.34
	263.12	69.83
	206.31	306.92
	541.16	212.66
	1518.75	578.3
	1558.42	85.06
	67.92	1201.98
	885.22	613.53
	492.28	634.48
	309.46	257.41
	1057.25	297.72
	995.99	2047.21
	815.39	375.16
	1372.11	933.15
	1864.07	216.15
	1235.63	225.35
	774.13	347.23
	139.97	353.26
	307.88	310.1
	1401.63	396.75
	1322.28	105.38
	1603.17	545.61
	1931.68	851.89
	244.71	908.07
	877.29	245.03
	506.88	462.13
	1117.87	644.63
	1393.69	899.82
	720.49	88.87
	1514.62	723.03
	970.6	323.43
	1719.98	497.04
	1251.82	367.23
	1638.09	610.04
	1554.29	459.91
	928.39	735.41
	660.19	833.49
	1010.91	312.32
	517.36	673.2
	1532.08	307.56
	638.92	222.18
	322.16	1298.79
	1617.27	675.74
	70.9	88.24
	1731.02	124.42
	61.21	701.45
	2046.27	585.6
	1150.28	446.9
	942.92	832.53
	753.93	233.29
	747.55	480.22
	87.99	1159.45
	1203.33	583.69
	945.98	385
	732.5	1536.52
	1038.82	693.2
	1702.46	468.48
	867.17	818.25
	1572.38	799.52
	665.17	424.68
	1445.88	536.4
	111.97	114.9
	1228.58	63.8
	1131.4	665.26
	2276.32	362.47
	1916.96	280.58
	504.74	120.61
	430.27	59.67
	512.65	369.45
	1088.55	156.48
	986.02	481.81
	313.97	691.61
	1332.38	1276.57
	637.88	918.55
	711.84	751.91
	1171.7	1050.59
	1668.54	397.7
	434.1	502.76
	763.36	750.01
	860.28	1180.72
	1260.2	53.32
	517.24	528.47
	1045.19	761.75
	1799.89	574.81
	1772.6	625.27
	1142.37	878.87
	862.83	545.92
	997.5	1427.65
	744.75	99.03
	343.3	157.11
	1546.37	292.96
	79.32	1154.69
	268.06	486.57
	518.77	624.64
	648.34	232.33
	341.26	134.26
	1457.1	379.92
	646.55	148.86
	1018.41	423.73
	810.04	537.04
	372.63	150.13
	1033.97	528.15
	958.48	173.62
	1842.74	413.89
	677.16	370.4
	161.45	1158.82
	512.65	807.78
	813.35	192.34
	724.85	1386.07
	641.45	1049.32
	1039.33	1022.97
	1400.48	444.36
	611.35	852.21
	1106.66	1951.36
	337.43	676.06
	1147.47	606.55
	429.5	1169.61
	874.82	734.46
	494.54	281.85
		171.71
		525.29
		209.48
		56.18
		790.64
		1434.32
		1182.94
		654.16
		215.51
		457.37
		187.58
		703.67
		134.58
		54.91
		179.96
		54.27
		1325.45
		2834.99
		615.75
		55.23
		919.82
		621.78
		420.87
		51.1
		96.17
		382.46
		769.05
		57.13
		450.07
		381.83
		894.43
		1373.38
		134.89
		1827.89
		604.32
		147.27
		421.5
		206.63
		134.26
		497.68
		679.87
		221.86
		1207.7
		797.94
		426.9
		1024.56
		60.31
		1102.96
		559.57
		675.42
		553.22
		915.69
		180.92
		575.44
		604.64
		1136.6
		190.12
		373.89
		838.56
		109.82
		231.7
		59.04
		478
		227.26
		214.88
		1145.49
		591.95
		82.21
		245.03
		553.86
		419.28
		332.95
		768.42
		300.26
		399.92
		401.83
		497.36
		548.78
		179.65
		124.74
		140.61
		516.41

## Sheet: Supplementary Fig.1a
Supplementary Fig.1a xbp1 splicing
	Adipocytes	Adipocytes + Tm	WT	Sel1LAdipCre
	1.91654	65.9668	0.18839	0.487609
		65.619	0.27307	0.488233
			0.302883	0.314882
			0.765155	1.62105
			0.362819	1.84212
			0.574184	0.85316
			0.559415	0.797117
			0.815168	0.894173
			0.681726	0.74955
			0.532252	0.956192
				0.972953

## Sheet: Supplementary Fig.2b
Supplementary Fig.2b xbp1 splicing

## Sheet: Supplementary Fig.2c
Supplementary Fig.2c xbp1 splicing
	WT	Sel1LAdipCre	Atg7AdipCre	DKO	Adipocytes + Tm
	0.18839	0.487609	0.189227	7.75742	65.9668
	0.27307	0.488233	0.202331	4.80023	65.619
	0.302883	0.314882	0.34515	5.25987	84.5159
	0.765155	1.62105	0.106489	7.72801	86.2492
	0.362819	1.84212	0.659592	10.2589
	0.574184	0.85316	0.622188	7.76521
	0.559415	0.797117	0.695891	5.01092
	0.815168	0.894173	0.798515	4.1575
	0.681726	0.74955	0.743403	5.55671
	0.532252	0.956192		5.72942
		0.972953		5.44075

## Sheet: Fig. 2h
Fig. 2h
	ER Condensate size	P62 size
	2.4	3.15
	3.8	6.6
	2.9	7.9
	3.1	2.4
	2.8	4.2
	1.7	5.1
	3.3	5.2
	3.5	2.1
	3.7	3.1
	5.7	3
	5.6	3
	2.3	3.1
	5.3	7.6
	3.9	7.6
	3.5	5.5
	3.9	3.2
	3.7	4.6
	2.3	1.3
	3.3	4.7
	1.8	3.6
	2.7	2.8
	1.7	11
	2.5	6.3
	1.7	7.2
	6.7	2.3
	1.8	3.5
	2.6	4.7
	5.7	5.6
	4.2	3.8
	3.4	0.5
	1.7	7
	3.9	6.7
	4	2.2
	6	1.7
	4.2	5.7
	2.9	3.2
	1.8	6.9
	2.5	5.1
	2	5.3
	3	7
	1.6	6
	3.2
	2.3
	3.8
	2.7
	2.7
	4.5
	2.4
	1.3
	1.5
	3.6
	6.6

[truncated: 21 more sheets: Supplementary Fig. 3a, Fig. 3a, Fig. 3b, Fig. 3c, Fig. 3d, Fig. 3e-g, Fig. 3h, Supplementary 4a, Fig. 4a, Fig. 4b, Supplementary Fig. 5b, Fig. 5a, Fig. 5b, Fig. 6a, Fig. 6b, Fig. 6c, Fig. 7f, Fig. 7h, Fig. 7i, Supplementary Fig. 10b …]
